# Supplementary material for: Exploring the Potential of Exosomal Biomarkers in Mild Traumatic Brain Injury and Post-Concussion Syndrome: A Systematic Review
Source: J Pers Med. 2023 Dec 27;14(1):35. doi: 10.3390/jpm14010035 (PMC10817245; doi:10.3390/jpm14010035)
Supplement: Supplementary file 1 [file jpm-14-00035-s001.zip]

Archive with 1 entries (1 files):
- jpm-2756864-supplementary.pdf
